# Supplementary material for: The Bursaphelenchus xylophilus Effector BxNMP1 Targets PtTLP-L2 to Mediate PtGLU Promoting Parasitism and Virulence in Pinus thunbergii
Source: Int J Mol Sci. 2024 Jul 7;25(13):7452. doi: 10.3390/ijms25137452 (PMC11242139; doi:10.3390/ijms25137452)
Supplement: Supplementary file 1 [file ijms-25-07452-s001.zip]

Archive with 1 entries (1 files):
- ijms-3027603-supplementary.pdf
